# Supplementary material for: Changes in intra-host mycovirus population diversity after vertical and horizontal transmission
Source: Virus Evol. 2025 Oct 23;11(1):veaf082. doi: 10.1093/ve/veaf082 (PMC12611243; doi:10.1093/ve/veaf082)
Supplement: suppl_Table_veaf082 [file suppl_table_veaf082.zip]

Archive with 5 entries (4 files):
- suppl_Table_veaf082/
- suppl_Table_veaf082/suppl_Table S1.docx
- suppl_Table_veaf082/suppl_Table S2.docx
- suppl_Table_veaf082/suppl_Table S3.docx
- suppl_Table_veaf082/suppl_Table S4.docx
